# Supplementary material for: Spatial Calibration of Humanoid Robot Flexible Tactile Skin for Human–Robot Interaction
Source: Sensors (Basel). 2023 May 8;23(9):4569. doi: 10.3390/s23094569 (PMC10181520; doi:10.3390/s23094569)
Supplement: Supplementary file 1 [file sensors-23-04569-s001.zip]

Archive with 1 entries (1 files):
- sensors-2346017-supplementary.pdf
